# Supplementary material for: Mesenchymal Stem Cells Derived from Human Urine-Derived iPSCs Exhibit Low Immunogenicity and Reduced Immunomodulatory Profile
Source: Int J Mol Sci. 2024 Sep 27;25(19):10394. doi: 10.3390/ijms251910394 (PMC11476417; doi:10.3390/ijms251910394)
Supplement: Supplementary file 1 [file ijms-25-10394-s001.zip]

Archive with 1 entries (1 files):
- ijms-3223149-supplementary.pdf
